# Supplementary material for: Influence of dehydroepiandrosterone sulphate levels on the slower age-related decline in grey matter in younger women with polycystic ovary syndrome
Source: Brain Commun. 2025 Feb 5;7(1):fcaf052. doi: 10.1093/braincomms/fcaf052 (PMC11829216; doi:10.1093/braincomms/fcaf052)
Supplement: fcaf052_Supplementary_Data [file fcaf052_supplementary_data.zip]

Archive with 4 entries (4 files):
- Supplementary_Figures.pdf
- Supplementary_material_analysis_code.R
- Supplementary_material_Glossary_Complete_names_of_brain_ROIs.docx
- Supplementary_Tables.docx
