# Supplementary material for: Influence of dehydroepiandrosterone sulphate levels on the slower age-related decline in grey matter in younger women with polycystic ovary syndrome
Source: Brain Commun. 2025 Feb 5;7(1):fcaf052. doi: 10.1093/braincomms/fcaf052 (PMC11829216; doi:10.1093/braincomms/fcaf052)
Supplement: fcaf052_Supplementary_Data [file fcaf052_supplementary_data.zip › Supplementary_material_analysis_code.R]

#Packages
library(ggplot2)
library(psych)
library(tidyr)
library(ppcor)
library(CCA)
require(MuMIn)


#--------Table 1---------
#Data import
gmvol <- read.csv("file path", header = T, row.names = 1)
gmcor <- read.csv("file path", header = T, row.names = 1)
data <- read.csv("file path", header = T, row.names = 1, na.strings = ".")
data2 <- read.csv("file path", header = T, row.names = 1, na.strings = ".")

#Exclusion & order
order.exclude <- function(x){
    level_order <- c("pcos", "control")
    x$group <- factor(x$group, levels = level_order)
    x <- x[order(row.names(x)), ]
    x <- x[-which(x$exclude==1), ]
}

gmvol <- order.exclude(gmvol)
gmcor <- order.exclude(gmcor)
data <- order.exclude(data)
data2 <- order.exclude(data2)

#Biological features calculation
data$V1_BP_s <- (data$V1_BP1_s + data$V1_BP2_s)/2
data$V1_BP_d <- (data$V1_BP1_d + data$V1_BP2_d)/2
data$V1_BMI_group <- ifelse(data$V1_BMI>=25, 1, 0)
data$V1_FAI <- data$V1_testosterone/data$V1_SHBG * 100 * 3.47
data$IR <- data$V1_insulin_EIA*data$V1_sugar/405
data$WH_ratio <- data$V1_waist/data$V1_hip

#Cortical thickness unit conversion
gmcor[, 3:ncol(gmcor)] <- gmcor[, 3:ncol(gmcor)]*1000
data2$Avg_Thickness <- data2$Avg_Thickness*1000

#Create table
table_ <- data.frame()
table_["number", "PCOS All"] <- length(which(data$group=="pcos"))
table_["number", "PCOS BMI<25"] <- length(which(data$group=="pcos"&data$V1_BMI_group==0))
table_["number", "PCOS BMI>=25"] <- length(which(data$group=="pcos"&data$V1_BMI_group==1))
table_["number", "Control All"] <- length(which(data$group=="control"))
table_["number", "Control BMI<25"] <- length(which(data$group=="control"&data$V1_BMI_group==0))
table_["number", "Control BMI>=25"] <- length(which(data$group=="control"&data$V1_BMI_group==1))

fe <- function(x){
    table <- data.frame()
    table[str_sub(as.character(substitute(x)[3])), "PCOS All"] <- paste0(sprintf("%0.1f", mean(x[which(data$group=="pcos")], na.rm = TRUE)), " (", sprintf("%0.1f", sd(x[which(data$group=="pcos")], na.rm = TRUE)), ")")
    table[str_sub(as.character(substitute(x)[3])), "PCOS BMI<25"] <- paste0(sprintf("%0.1f", mean(x[which(data$group=="pcos"&data$V1_BMI_group==0)], na.rm = TRUE)), " (", sprintf("%0.1f", sd(x[which(data$group=="pcos"&data$V1_BMI_group==0)], na.rm = TRUE)), ")")
    table[str_sub(as.character(substitute(x)[3])), "PCOS BMI>=25"] <- paste0(sprintf("%0.1f", mean(x[which(data$group=="pcos"&data$V1_BMI_group==1)], na.rm = TRUE)), " (", sprintf("%0.1f", sd(x[which(data$group=="pcos"&data$V1_BMI_group==1)], na.rm = TRUE)), ")")
    table[str_sub(as.character(substitute(x)[3])), "Control All"] <- paste0(sprintf("%0.1f", mean(x[which(data$group=="control")], na.rm = TRUE)), " (", sprintf("%0.1f", sd(x[which(data$group=="control")], na.rm = TRUE)), ")")
    table[str_sub(as.character(substitute(x)[3])), "Control BMI<25"] <- paste0(sprintf("%0.1f", mean(x[which(data$group=="control"&data$V1_BMI_group==0)], na.rm = TRUE)), " (", sprintf("%0.1f", sd(x[which(data$group=="control"&data$V1_BMI_group==0)], na.rm = TRUE)), ")")
    table[str_sub(as.character(substitute(x)[3])), "Control BMI>=25"] <- paste0(sprintf("%0.1f", mean(x[which(data$group=="control"&data$V1_BMI_group==1)], na.rm = TRUE)), " (", sprintf("%0.1f", sd(x[which(data$group=="control"&data$V1_BMI_group==1)], na.rm = TRUE)), ")")
    table[str_sub(as.character(substitute(x)[3])), "Main effect of PCOS"] <- ifelse(summary(aov(x~data$group*data$V1_BMI_group))[[1]][["Pr(>F)"]][1] < 0.001,
                                                                                    "<0.001*",
                                                                                    sprintf("%0.3f", summary(aov(x~data$group*data$V1_BMI_group))[[1]][["Pr(>F)"]][1]))
    table[str_sub(as.character(substitute(x)[3])), "Main effect of BMI"] <- ifelse(summary(aov(x~data$group*data$V1_BMI_group))[[1]][["Pr(>F)"]][2] < 0.001,
                                                                                   "<0.001*",
                                                                                   sprintf("%0.3f", summary(aov(x~data$group*data$V1_BMI_group))[[1]][["Pr(>F)"]][2]))
    table[str_sub(as.character(substitute(x)[3])), "Interaction effect"] <- ifelse(summary(aov(x~data$group*data$V1_BMI_group))[[1]][["Pr(>F)"]][3] < 0.001,
                                                                                   "<0.001*",
                                                                                   sprintf("%0.3f", summary(aov(x~data$group*data$V1_BMI_group))[[1]][["Pr(>F)"]][3]))
    return(table)
}

table1 <- rbind(fe(data$age),
                fe(data$V1_BMI),
                fe(data$V1_BP_s),
                fe(data$V1_BP_d),
                fe(data$V1_insulin_EIA),
                fe(data$V1_sugar),
                fe(data$IR),
                fe(data$V1_cholesterol),
                fe(data$V1_TG),
                fe(data$V1_LDL),
                fe(data$V1_HDL),
                fe(data$V1_FSH),
                fe(data$V1_LH),
                fe(data$V1_E2),
                fe(data$V1_testosterone),
                fe(data$V1_DHEA_SO4),
                fe(data$V1_SHBG),
                fe(data$V1_FAI),
                fe(data$V1_AMH))
table1


#--------Table 2---------
#Data import
gmvol <- read.csv("file path", header = T, row.names = 1)
gmcor <- read.csv("file path", header = T, row.names = 1)
data <- read.csv("file path", header = T, row.names = 1, na.strings = ".")
data2 <- read.csv("file path", header = T, row.names = 1, na.strings = ".")

#Exclusion & order
order.exclude <- function(x){
    level_order <- c("pcos", "control")
    x$group <- factor(x$group, levels = level_order)
    x <- x[order(row.names(x)), ]
    x <- x[-which(x$exclude==1), ]
}

gmvol <- order.exclude(gmvol)
gmcor <- order.exclude(gmcor)
data <- order.exclude(data)
data2 <- order.exclude(data2)

#Biological features calculation
data$V1_BP_s <- (data$V1_BP1_s + data$V1_BP2_s)/2
data$V1_BP_d <- (data$V1_BP1_d + data$V1_BP2_d)/2
data$V1_BMI_group <- ifelse(data$V1_BMI>=25, 1, 0)
data$V1_FAI <- data$V1_testosterone/data$V1_SHBG * 100 * 3.47
data$IR <- data$V1_insulin_EIA*data$V1_sugar/405
data$WH_ratio <- data$V1_waist/data$V1_hip

#Cortical thickness unit conversion
gmcor[, 3:ncol(gmcor)] <- gmcor[, 3:ncol(gmcor)]*1000
data2$Avg_Thickness <- data2$Avg_Thickness*1000

#Brain regions
tai <- function(x){
    attach(x)
    ifelse(as.character(substitute(x))=="gmvol",
           x1 <- data.frame("Frontal" = L_Sup_Fron_Gy + R_Sup_Fron_Gy + L_Mid_Fron_Gy + R_Mid_Fron_Gy + L_Inf_Fron_Gy + R_Inf_Fron_Gy + L_PrC_Gy + R_PrC_Gy + L_Mid_OrbFron_Gy + R_Mid_OrbFron_Gy + L_Lat_OrbFron_Gy + R_Lat_OrbFron_Gy + L_Gy_Rectus + R_Gy_Rectus,
                            "Parietal" = L_PoC_Gy + R_PoC_Gy + L_Sup_Parie_Gy + R_Sup_Parie_Gy + L_SupraMar_Gy + R_SupraMar_Gy + L_Angular_Gy + R_Angular_Gy + L_PreCuneus + R_PreCuneus,
                            "Occipital" = L_Sup_Occi_Gy + R_Sup_Occi_Gy + L_Mid_Occi_Gy + R_Mid_Occi_Gy + L_Inf_Occi_Gy + R_Inf_Occi_Gy + L_Cuneus + R_Cuneus,
                            "Temporal" = L_Sup_Temp_Gy + R_Sup_Temp_Gy + L_Mid_Temp_Gy + R_Mid_Temp_Gy + L_Inf_Temp_Gy + R_Inf_Temp_Gy + L_ParaHipp_Gy + R_ParaHipp_Gy + L_Lingual_Gy + R_Lingual_Gy + L_Fusiform_Gy + R_Fusiform_Gy,
                            "Insula" = L_Insular_Cortex + R_Insular_Cortex,
                            "Limbic" = L_Cing_Gy + R_Cing_Gy + L_Hipp + R_Hipp,
                            "Caudate" = L_Caudate + R_Caudate,
                            "Putamen" = L_Putamen + R_Putamen,
                            "Cerebellum" = BiLat_Cerebellum,
                            "Brainstem" = BiLat_Brainstem),
           x1 <- data.frame("Frontal" = (L_Cau_Mid_Fron + R_Cau_Mid_Fron + L_Lat_OrbFron + R_Lat_OrbFron + L_Med_OrbFron + R_Med_OrbFron + L_ParaCen + R_ParaCen + L_Pars_Oper + R_Pars_Oper + L_Pars_Orb + R_Pars_Orb + L_Pars_Tri + R_Pars_Tri + L_PreCen + R_PreCen + L_Ros_Mid_Fron + R_Ros_Mid_Fron + L_Sup_Fron + R_Sup_Fron + L_Fron_Pole + R_Fron_Pole)/22,
                            "Parietal" = (L_Inf_Parie + R_Inf_Parie + L_PostCen + R_PostCen + L_PreCuneus + R_PreCuneus + L_Sup_Parie + R_Sup_Parie + L_SupraMar + R_SupraMar)/10,
                            "Occipital" = (L_Cuneus + R_Cuneus + L_Lat_Occi + R_Lat_Occi + L_Lingual + R_Lingual + L_PeriCal + R_PeriCal)/8,
                            "Temporal" = (L_Banks_STS + R_Banks_STS + L_Entorhinal + R_Entorhinal + L_Fusiform + R_Fusiform + L_Inf_Temp_Gy + R_Inf_Temp_Gy + L_Mid_Temp_Gy + R_Mid_Temp_Gy + L_ParaHipp + R_ParaHipp + L_Sup_Temp_Gy + R_Sup_Temp_Gy + L_Temp_Pole + R_Temp_Pole + L_Trans_Temp + R_Trans_Temp)/18,
                            "Cingulate" = (L_Cau_Ant_Cing + R_Cau_Ant_Cing + L_Isthmus_Cing + R_Isthmus_Cing + L_Post_Cing + R_Post_Cing + L_Ros_Ant_Cing + R_Ros_Ant_Cing)/8,
                            "Insula" = (L_Insula + R_Insula)/2))
    rownames(x1) <- rownames(x)
    return(x1)
}
dfvol <- tai(gmvol)
dfcor <- tai(gmcor)
dfvol <- cbind(data2$Global_GM_Vol, dfvol)
dfcor <- cbind(data2$Avg_Thickness, dfcor)

#Create table - gray matter volume
tablet <- data.frame()
for(i in 1:11){
    tablet[colnames(dfvol)[i], "PCOS ALL"] <- paste0(sprintf("%0.3f", mean(dfvol[which(data$group=="pcos"), i], na.rm = TRUE)), " (", sprintf("%0.3f", sd(dfvol[which(data$group=="pcos"), i], na.rm = TRUE)), ")")
    tablet[colnames(dfvol)[i], "PCOS BMI<25"] <- paste0(sprintf("%0.3f", mean(dfvol[which(data$group=="pcos"&data$V1_BMI_group==0), i], na.rm = TRUE)), " (", sprintf("%0.3f", sd(dfvol[which(data$group=="pcos"&data$V1_BMI_group==0), i], na.rm = TRUE)), ")")
    tablet[colnames(dfvol)[i], "PCOS BMI>=25"] <- paste0(sprintf("%0.3f", mean(dfvol[which(data$group=="pcos"&data$V1_BMI_group==1), i], na.rm = TRUE)), " (", sprintf("%0.3f", sd(dfvol[which(data$group=="pcos"&data$V1_BMI_group==1), i], na.rm = TRUE)), ")")
    tablet[colnames(dfvol)[i], "Control All"] <- paste0(sprintf("%0.3f", mean(dfvol[which(data$group=="control"), i], na.rm = TRUE)), " (", sprintf("%0.3f", sd(dfvol[which(data$group=="control"), i], na.rm = TRUE)), ")")
    tablet[colnames(dfvol)[i], "Control BMI<25"] <- paste0(sprintf("%0.3f", mean(dfvol[which(data$group=="control"&data$V1_BMI_group==0), i], na.rm = TRUE)), " (", sprintf("%0.3f", sd(dfvol[which(data$group=="control"&data$V1_BMI_group==0), i], na.rm = TRUE)), ")")
    tablet[colnames(dfvol)[i], "Control BMI>=25"] <- paste0(sprintf("%0.3f", mean(dfvol[which(data$group=="control"&data$V1_BMI_group==1), i], na.rm = TRUE)), " (", sprintf("%0.3f", sd(dfvol[which(data$group=="control"&data$V1_BMI_group==1), i], na.rm = TRUE)), ")")
    tablet[colnames(dfvol)[i], "Main effect of PCOS"] <- ifelse(summary(aov(dfvol[, i]~data$group*data$V1_BMI_group))[[1]][["Pr(>F)"]][1] < 0.001,
                                                                "<0.001*",
                                                                sprintf("%0.3f", summary(aov(dfvol[, i]~data$group*data$V1_BMI_group))[[1]][["Pr(>F)"]][1]))
    tablet[colnames(dfvol)[i], "Main effect of BMI"] <- ifelse(summary(aov(dfvol[, i]~data$group*data$V1_BMI_group))[[1]][["Pr(>F)"]][2] < 0.001,
                                                               "<0.001*",
                                                               sprintf("%0.3f", summary(aov(dfvol[, i]~data$group*data$V1_BMI_group))[[1]][["Pr(>F)"]][2]))
    tablet[colnames(dfvol)[i], "Interaction effect"] <- ifelse(summary(aov(dfvol[, i]~data$group*data$V1_BMI_group))[[1]][["Pr(>F)"]][3] < 0.001,
                                                               "<0.001*",
                                                               sprintf("%0.3f", summary(aov(dfvol[, i]~data$group*data$V1_BMI_group))[[1]][["Pr(>F)"]][3]))
}

#Create table - cortical thickness
tabley <- data.frame()
for(i in 1:7){
    tabley[colnames(dfcor)[i], "PCOS ALL"] <- paste0(sprintf("%0.3f", mean(dfcor[which(data$group=="pcos"), i], na.rm = TRUE)), " (", sprintf("%0.3f", sd(dfcor[which(data$group=="pcos"), i], na.rm = TRUE)), ")")
    tabley[colnames(dfcor)[i], "PCOS BMI<25"] <- paste0(sprintf("%0.3f", mean(dfcor[which(data$group=="pcos"&data$V1_BMI_group==0), i], na.rm = TRUE)), " (", sprintf("%0.3f", sd(dfcor[which(data$group=="pcos"&data$V1_BMI_group==0), i], na.rm = TRUE)), ")")
    tabley[colnames(dfcor)[i], "PCOS BMI>=25"] <- paste0(sprintf("%0.3f", mean(dfcor[which(data$group=="pcos"&data$V1_BMI_group==1), i], na.rm = TRUE)), " (", sprintf("%0.3f", sd(dfcor[which(data$group=="pcos"&data$V1_BMI_group==1), i], na.rm = TRUE)), ")")
    tabley[colnames(dfcor)[i], "Control All"] <- paste0(sprintf("%0.3f", mean(dfcor[which(data$group=="control"), i], na.rm = TRUE)), " (", sprintf("%0.3f", sd(dfcor[which(data$group=="control"), i], na.rm = TRUE)), ")")
    tabley[colnames(dfcor)[i], "Control BMI<25"] <- paste0(sprintf("%0.3f", mean(dfcor[which(data$group=="control"&data$V1_BMI_group==0), i], na.rm = TRUE)), " (", sprintf("%0.3f", sd(dfcor[which(data$group=="control"&data$V1_BMI_group==0), i], na.rm = TRUE)), ")")
    tabley[colnames(dfcor)[i], "Control BMI>=25"] <- paste0(sprintf("%0.3f", mean(dfcor[which(data$group=="control"&data$V1_BMI_group==1), i], na.rm = TRUE)), " (", sprintf("%0.3f", sd(dfcor[which(data$group=="control"&data$V1_BMI_group==1), i], na.rm = TRUE)), ")")
    tabley[colnames(dfcor)[i], "Main effect of PCOS"] <- ifelse(summary(aov(dfcor[, i]~data$group*data$V1_BMI_group))[[1]][["Pr(>F)"]][1] < 0.001,
                                                                "<0.001*",
                                                                sprintf("%0.3f", summary(aov(dfcor[, i]~data$group*data$V1_BMI_group))[[1]][["Pr(>F)"]][1]))
    tabley[colnames(dfcor)[i], "Main effect of BMI"] <- ifelse(summary(aov(dfcor[, i]~data$group*data$V1_BMI_group))[[1]][["Pr(>F)"]][2] < 0.001,
                                                               "<0.001*",
                                                               sprintf("%0.3f", summary(aov(dfcor[, i]~data$group*data$V1_BMI_group))[[1]][["Pr(>F)"]][2]))
    tabley[colnames(dfcor)[i], "Interaction effect"] <- ifelse(summary(aov(dfcor[, i]~data$group*data$V1_BMI_group))[[1]][["Pr(>F)"]][3] < 0.001,
                                                               "<0.001*",
                                                               sprintf("%0.3f", summary(aov(dfcor[, i]~data$group*data$V1_BMI_group))[[1]][["Pr(>F)"]][3]))
}

#Combine gray matter volume table and cortical thickness table
table2 <- rbind(tablet, tabley)
table2


#--------Table 3---------
#Data import
gmvol <- read.csv("file path", header = T, row.names = 1)
gmcor <- read.csv("file path", header = T, row.names = 1)
data <- read.csv("file path", header = T, row.names = 1, na.strings = ".")
data2 <- read.csv("file path", header = T, row.names = 1, na.strings = ".")

#Exclusion & order
order.exclude <- function(x){
    level_order <- c("pcos", "control")
    x$group <- factor(x$group, levels = level_order)
    x <- x[order(row.names(x)), ]
    x <- x[-which(x$exclude==1), ]
}

gmvol <- order.exclude(gmvol)
gmcor <- order.exclude(gmcor)
data <- order.exclude(data)
data2 <- order.exclude(data2)

#Biological features calculation
data$V1_BP_s <- (data$V1_BP1_s + data$V1_BP2_s)/2
data$V1_BP_d <- (data$V1_BP1_d + data$V1_BP2_d)/2
data$V1_BMI_group <- ifelse(data$V1_BMI>=25, 1, 0)
data$V1_FAI <- data$V1_testosterone/data$V1_SHBG * 100 * 3.47
data$IR <- data$V1_insulin_EIA*data$V1_sugar/405
data$WH_ratio <- data$V1_waist/data$V1_hip

#Cortical thickness unit conversion
gmcor[, 3:ncol(gmcor)] <- gmcor[, 3:ncol(gmcor)]*1000
data2$Avg_Thickness <- data2$Avg_Thickness*1000

#Select the biological features of interest
featureList <- c("age", "V1_BMI", "V1_BP_s", "V1_BP_d", "V1_insulin_EIA", "V1_sugar",
                 "IR", "V1_cholesterol", "V1_TG", "V1_LDL", "V1_HDL", "V1_FSH", "V1_LH",
                 "V1_E2", "V1_AMH", "V1_testosterone", "V1_DHEA_SO4", "V1_SHBG", "V1_FAI", "V1_BAI_score", "V1_BDI_score")

#Significant function
sigFunc = function(x){
    if(x < 0.001){"***"} 
    else if(x < 0.01){"**"}
    else if(x < 0.05){"*"}
    else{""}}
digit <- function(x){
    ifelse(abs(x)<0.0005, "%.1e", "%0.3f")
}

#Data separation
df <- cbind(data[, featureList], data2[, c("Global_GM_Vol", "Avg_Thickness")])
df_v <- df[, c(1:22)]
df_t <- df[, c(1:21, 23)]
pcos <- cbind(data[which(data$group=="pcos"), featureList], data2[which(data$group=="pcos"), c("Global_GM_Vol", "Avg_Thickness")])
pcos_v <- pcos[, c(1:22)]
pcos_t <- pcos[, c(1:21, 23)]
control <- cbind(data[which(data$group=="control"), featureList], data2[which(data$group=="control"), c("Global_GM_Vol", "Avg_Thickness")])
control_v <- control[, c(1:22)]
control_t <- control[, c(1:21, 23)]

#Create table
dfTable <- data.frame()
for(i in 1:19){
    dfTable[i, "GM_All"] <- paste0(sprintf(digit(summary(lm(data = df_v, Global_GM_Vol ~ df_v[, i]))$coefficients[2, 1]), summary(lm(data = df_v, Global_GM_Vol ~ df_v[, i]))$coefficients[2, 1]),
                                   sigFunc(summary(lm(data = df_v, Global_GM_Vol ~ df_v[, i]))$coefficients[2, 4]),
                                   "_(",
                                   sprintf(digit(summary(lm(data = df_v, Global_GM_Vol ~ df_v[, i]))$coefficients[2, 2]), summary(lm(data = df_v, Global_GM_Vol ~ df_v[, i]))$coefficients[2, 2]),
                                   ")")
    dfTable[i, "GM_pcos"] <- paste0(sprintf(digit(summary(lm(data = pcos_v, Global_GM_Vol ~ pcos_v[, i]))$coefficients[2, 1]), summary(lm(data = pcos_v, Global_GM_Vol ~ pcos_v[, i]))$coefficients[2, 1]),
                                    sigFunc(summary(lm(data = pcos_v, Global_GM_Vol ~ pcos_v[, i]))$coefficients[2, 4]),
                                    "_(",
                                    sprintf(digit(summary(lm(data = pcos_v, Global_GM_Vol ~ pcos_v[, i]))$coefficients[2, 2]), summary(lm(data = pcos_v, Global_GM_Vol ~ pcos_v[, i]))$coefficients[2, 2]),
                                    ")")
    dfTable[i, "GM_con"] <- paste0(sprintf(digit(summary(lm(data = control_v, Global_GM_Vol ~ control_v[, i]))$coefficients[2, 1]), summary(lm(data = control_v, Global_GM_Vol ~ control_v[, i]))$coefficients[2, 1]),
                                   sigFunc(summary(lm(data = control_v, Global_GM_Vol ~ control_v[, i]))$coefficients[2, 4]),
                                   "_(",
                                   sprintf(digit(summary(lm(data = control_v, Global_GM_Vol ~ control_v[, i]))$coefficients[2, 2]), summary(lm(data = control_v, Global_GM_Vol ~ control_v[, i]))$coefficients[2, 2]),
                                   ")")
    dfTable[i, "AC_All"] <- paste0(sprintf(digit(summary(lm(data = df_t, Avg_Thickness ~ df_t[, i]))$coefficients[2, 1]), summary(lm(data = df_t, Avg_Thickness ~ df_t[, i]))$coefficients[2, 1]),
                                   sigFunc(summary(lm(data = df_t, Avg_Thickness ~ df_t[, i]))$coefficients[2, 4]),
                                   "_(",
                                   sprintf(digit(summary(lm(data = df_t, Avg_Thickness ~ df_t[, i]))$coefficients[2, 2]), summary(lm(data = df_t, Avg_Thickness ~ df_t[, i]))$coefficients[2, 2]),
                                   ")")
    dfTable[i, "AC_pcos"] <- paste0(sprintf(digit(summary(lm(data = pcos_t, Avg_Thickness ~ pcos_t[, i]))$coefficients[2, 1]), summary(lm(data = pcos_t, Avg_Thickness ~ pcos_t[, i]))$coefficients[2, 1]),
                                    sigFunc(summary(lm(data = pcos_t, Avg_Thickness ~ pcos_t[, i]))$coefficients[2, 4]),
                                    "_(",
                                    sprintf(digit(summary(lm(data = pcos_t, Avg_Thickness ~ pcos_t[, i]))$coefficients[2, 2]), summary(lm(data = pcos_t, Avg_Thickness ~ pcos_t[, i]))$coefficients[2, 2]),
                                    ")")
    dfTable[i, "AC_con"] <- paste0(sprintf(digit(summary(lm(data = control_t, Avg_Thickness ~ control_t[, i]))$coefficients[2, 1]), summary(lm(data = control_t, Avg_Thickness ~ control_t[, i]))$coefficients[2, 1]),
                                   sigFunc(summary(lm(data = control_t, Avg_Thickness ~ control_t[, i]))$coefficients[2, 4]),
                                   "_(",
                                   sprintf(digit(summary(lm(data = control_t, Avg_Thickness ~ control_t[, i]))$coefficients[2, 2]), summary(lm(data = control_t, Avg_Thickness ~ control_t[, i]))$coefficients[2, 2]),
                                   ")")
}
dfTable

#stepwise selection model
stepModel_GM <- function(x){
    abc <- x
    full.model <- lm(data = abc, Global_GM_Vol ~ ., na.action = "na.fail")
    combinations <- dredge(full.model, extra = list(
        "R^2", "*" = function(x) {
            s <- summary(x)
            c(Rsq = s$r.squared, adjRsq = s$adj.r.squared,
              F = s$fstatistic[[1]])
        }))
    return(combinations)
}
stepModel_CT <- function(x){
    full.model <- lm(data = abc, Avg_Thickness ~ ., na.action = "na.fail")
    combinations <- dredge(full.model, extra = list(
        "R^2", "*" = function(x) {
            s <- summary(x)
            c(Rsq = s$r.squared, adjRsq = s$adj.r.squared,
              F = s$fstatistic[[1]])
        }))
    return(combinations)
}

stepModel_GM(df_v)
stepModel_GM(pcos_v)
stepModel_GM(control_v)
stepModel_CT(df_t)
stepModel_CT(pcos_t)
stepModel_CT(control_t)


#--------Figure 1, Figure 2, Figure 3, Supplementary Figure 2, Supplementary Figure 3---------
#Data import
gmvol <- read.csv("file path", header = T, row.names = 1)
gmcor <- read.csv("file path", header = T, row.names = 1)
data <- read.csv("file path", header = T, row.names = 1, na.strings = ".")
data2 <- read.csv("file path", header = T, row.names = 1, na.strings = ".")

#Exclusion & order
data$group[which(data$group=="pcos")] <- "PCOS"
data$group[which(data$group=="control")] <- "Control"

order.exclude <- function(x){
    level_order <- c("PCOS", "Control")
    x$group <- factor(x$group, levels = level_order)
    x <- x[order(row.names(x)), ]
    x <- x[-which(x$exclude==1), ]
}

gmvol <- order.exclude(gmvol)
gmcor <- order.exclude(gmcor)
data <- order.exclude(data)
data2 <- order.exclude(data2)

#Biological features calculation
data$V1_BP_s <- (data$V1_BP1_s + data$V1_BP2_s)/2
data$V1_BP_d <- (data$V1_BP1_d + data$V1_BP2_d)/2
data$V1_BMI_group <- ifelse(data$V1_BMI>=25, 1, 0)
data$V1_FAI <- data$V1_testosterone/data$V1_SHBG * 100 * 3.47
data$V1_HOMAIR <- data$V1_insulin_EIA*data$V1_sugar/405

#Cortical thickness unit conversion
gmcor[, 3:ncol(gmcor)] <- gmcor[, 3:ncol(gmcor)]*1000
data2$Avg_Thickness <- data2$Avg_Thickness*1000

#Colnames conversion
colnames(data2)[which(colnames(data2)=="Global_GM_Vol")] <- "Global Gray Matter Volume"
colnames(data2)[which(colnames(data2)=="Avg_Thickness")] <- "Global Average Cortical Thickness"

#Brain regions
tai <- function(x){
    attach(x)
    ifelse(as.character(substitute(x))=="gmvol",
           x1 <- data.frame("Frontal" = L_Sup_Fron_Gy + R_Sup_Fron_Gy + L_Mid_Fron_Gy + R_Mid_Fron_Gy + L_Inf_Fron_Gy + R_Inf_Fron_Gy + L_PrC_Gy + R_PrC_Gy + L_Mid_OrbFron_Gy + R_Mid_OrbFron_Gy + L_Lat_OrbFron_Gy + R_Lat_OrbFron_Gy + L_Gy_Rectus + R_Gy_Rectus,
                            "Parietal" = L_PoC_Gy + R_PoC_Gy + L_Sup_Parie_Gy + R_Sup_Parie_Gy + L_SupraMar_Gy + R_SupraMar_Gy + L_Angular_Gy + R_Angular_Gy + L_PreCuneus + R_PreCuneus,
                            "Occipital" = L_Sup_Occi_Gy + R_Sup_Occi_Gy + L_Mid_Occi_Gy + R_Mid_Occi_Gy + L_Inf_Occi_Gy + R_Inf_Occi_Gy + L_Cuneus + R_Cuneus,
                            "Temporal" = L_Sup_Temp_Gy + R_Sup_Temp_Gy + L_Mid_Temp_Gy + R_Mid_Temp_Gy + L_Inf_Temp_Gy + R_Inf_Temp_Gy + L_ParaHipp_Gy + R_ParaHipp_Gy + L_Lingual_Gy + R_Lingual_Gy + L_Fusiform_Gy + R_Fusiform_Gy,
                            "Insula" = L_Insular_Cortex + R_Insular_Cortex,
                            "Limbic" = L_Cing_Gy + R_Cing_Gy + L_Hipp + R_Hipp,
                            "Caudate" = L_Caudate + R_Caudate,
                            "Putamen" = L_Putamen + R_Putamen,
                            "Cerebellum" = BiLat_Cerebellum,
                            "Brainstem" = BiLat_Brainstem),
           x1 <- data.frame("Frontal" = (L_Cau_Mid_Fron + R_Cau_Mid_Fron + L_Lat_OrbFron + R_Lat_OrbFron + L_Med_OrbFron + R_Med_OrbFron + L_ParaCen + R_ParaCen + L_Pars_Oper + R_Pars_Oper + L_Pars_Orb + R_Pars_Orb + L_Pars_Tri + R_Pars_Tri + L_PreCen + R_PreCen + L_Ros_Mid_Fron + R_Ros_Mid_Fron + L_Sup_Fron + R_Sup_Fron + L_Fron_Pole + R_Fron_Pole)/22,
                            "Parietal" = (L_Inf_Parie + R_Inf_Parie + L_PostCen + R_PostCen + L_PreCuneus + R_PreCuneus + L_Sup_Parie + R_Sup_Parie + L_SupraMar + R_SupraMar)/10,
                            "Occipital" = (L_Cuneus + R_Cuneus + L_Lat_Occi + R_Lat_Occi + L_Lingual + R_Lingual + L_PeriCal + R_PeriCal)/8,
                            "Temporal" = (L_Banks_STS + R_Banks_STS + L_Entorhinal + R_Entorhinal + L_Fusiform + R_Fusiform + L_Inf_Temp_Gy + R_Inf_Temp_Gy + L_Mid_Temp_Gy + R_Mid_Temp_Gy + L_ParaHipp + R_ParaHipp + L_Sup_Temp_Gy + R_Sup_Temp_Gy + L_Temp_Pole + R_Temp_Pole + L_Trans_Temp + R_Trans_Temp)/18,
                            "Cingulate" = (L_Cau_Ant_Cing + R_Cau_Ant_Cing + L_Isthmus_Cing + R_Isthmus_Cing + L_Post_Cing + R_Post_Cing + L_Ros_Ant_Cing + R_Ros_Ant_Cing)/8,
                            "Insula" = (L_Insula + R_Insula)/2))
    rownames(x1) <- rownames(x)
    return(x1)
}
dfvol <- tai(gmvol)
dfcor <- tai(gmcor)

#Data separation and combination
ff <- cbind(data[, c("age", "group", "V1_BMI_group")], data2[, "Global Gray Matter Volume"], dfvol)
colnames(ff)[which(colnames(ff)=="data2[, \"Global Gray Matter Volume\"]")] <- "Global Gray Matter Volume"
mm <- cbind(data[, c("age", "group", "V1_BMI_group")], data2[, "Global Average Cortical Thickness"], dfcor)
colnames(mm)[which(colnames(mm)=="data2[, \"Global Average Cortical Thickness\"]")] <- "Global Average Cortical Thickness"

#Data transformation and plotting function
fou1 <- function(x, con, con1, y, sub, legend, title){
    dot <- as.data.frame(x)
    dot$V1_BMI_group[which(dot$V1_BMI_group==1)] <- "BMI ≥ 25"
    dot$V1_BMI_group[which(dot$V1_BMI_group==0)] <- "BMI < 25"
    dot <- dot[which(dot[, con]!=con1), ]
    dot$group <- factor(dot$group, levels = c("Control", "PCOS"))
    dot$V1_BMI_group <- factor(dot$V1_BMI_group, levels = c("BMI < 25", "BMI ≥ 25"))
    
    if("Global Gray Matter Volume"%in%colnames(dot) & "Global Gray Matter Volume"%in%y){
        yname <- bquote(bold(.(y) ~ (cm^3)))
    }else if("Global Gray Matter Volume"%in%colnames(dot)){
        yname <- bquote(bold(.(y) ~ bold(GMV) ~ (cm^3)))
    }else if("Global Average Cortical Thickness"%in%y){
        yname <- bquote(bold(.(y) ~ (µm)))
    }
    else{
        yname <- bquote(bold(.(y) ~ bold(ACT) ~ (µm)))
    }
    
    plot <-
        ggplot(data = dot, aes(x = age, y = dot[, y])) + 
        geom_point(aes(colour = factor(dot[, sub])), size = 3, alpha = 0.5, show.legend = legend) +
        geom_smooth(aes(age, dot[, y], colour = factor(dot[, sub]), fill = factor(dot[, sub])), method = "lm", se = T, linewidth = 2, alpha = 0.2, show.legend = F) +
        stat_cor(aes(colour = factor(dot[, sub]), label = paste(sub("R", expression("r "), after_stat(r.label)), after_stat(p.label), sep = "~`,`~")), method = "pearson",
                 label.x.npc = 0.50, 
                 label.y.npc = 1, hjust = 0, size = 5,
                 r.accuracy = 0.0001, p.accuracy = 0.001, show.legend = F) +
        annotate(geom = "text", 
                 label = ifelse(summary(lm(dot[, y] ~ dot$age * dot[, sub]))$coefficients[4, "Pr(>|t|)"] < 0.001,
                                "Interaction term p value < 0.001 ",
                                paste0("Interaction term p value = ", round(summary(lm(dot[, y] ~ dot$age * dot[, sub]))$coefficients[4, "Pr(>|t|)"], 3))),
                 x = Inf, y = -Inf, hjust = 1.1, vjust = -1, size = 5, family = "sans", fontface = "italic") + 
        labs(x = "Age (year)", y = yname, title = title) +
        scale_color_manual(values = c("PCOS" = "#E41A1C",
                                      "Control" = "blue")) +
        scale_fill_manual(values = c("PCOS" = "#E41A1C",
                                     "Control" = "blue")) +
        theme_bw() +
        theme(plot.title = element_text(family = "sans", face = "bold", size = 18, hjust = 0.5),
              axis.title.x = element_text(family = "sans", face = "bold", size = 14),
              axis.title.y = element_text(family = "sans", face = "bold", size = 18),
              axis.text.x = element_text(family = "sans", size = 12),
              axis.text.y = element_text(family = "sans", size = 12),
              panel.border = element_blank(),
              legend.title = element_blank(),
              legend.text = element_text(family = "sans", face = "bold", size = 14),
              legend.background = element_blank(),
              legend.box.background = element_blank(),
              legend.key = element_blank())
    return(plot)
}

#Figures export - gray matter volume
for(i in 4:ncol(ff)){
    ggr1 <- fou1(x = ff, con = "V1_BMI_group", con1 = "NA", y = colnames(ff)[i], sub = "group", legend = F, title = "All participants")
    ggsave(filename = "file name",
           plot = ggr1,
           path = "file path",
           width = 1280*1.5 , height = 1280*1.5, dpi = 300, units = "px", limitsize = FALSE, bg = "transparent")
}
for(i in 4:ncol(ff)){
    ggr2 <- fou1(x = ff, con = "V1_BMI_group", con1 = "BMI ≥ 25", y = colnames(ff)[i], sub = "group", legend = F, title = "BMI < 25")
    ggsave(filename = "file name",
           plot = ggr2,
           path = "file path",
           width = 1280*1.5 , height = 1280*1.5, dpi = 300, units = "px", limitsize = FALSE, bg = "transparent")
}
for(i in 4:ncol(ff)){
    ggr3 <- fou1(x = ff, con = "V1_BMI_group", con1 = "BMI < 25", y = colnames(ff)[i], sub = "group", legend = F, title = "BMI ≥ 25")
    ggsave(filename = "file name",
           plot = ggr3,
           path = "file path",
           width = 1280*1.5 , height = 1280*1.5, dpi = 300, units = "px", limitsize = FALSE, bg = "transparent")
}

#Figures export - cortical thickness
for(i in 4:ncol(mm)){
    ggr1 <- fou1(x = mm, con = "V1_BMI_group", con1 = "NA", y = colnames(mm)[i], sub = "group", legend = F, title = "All participants")
    ggsave(filename = "file name",
           plot = ggr1,
           path = "file path",
           width = 1280*1.5 , height = 1280*1.5, dpi = 300, units = "px", limitsize = FALSE, bg = "transparent")
}
for(i in 4:ncol(mm)){
    ggr2 <- fou1(x = mm, con = "V1_BMI_group", con1 = "BMI ≥ 25", y = colnames(mm)[i], sub = "group", legend = F, title = "BMI < 25")
    ggsave(filename = "file name",
           plot = ggr2,
           path = "file path",
           width = 1280*1.5 , height = 1280*1.5, dpi = 300, units = "px", limitsize = FALSE, bg = "transparent")
}
for(i in 4:ncol(mm)){
    ggr3 <- fou1(x = mm, con = "V1_BMI_group", con1 = "BMI < 25", y = colnames(mm)[i], sub = "group", legend = F, title = "BMI ≥ 25")
    ggsave(filename = "file name",
           plot = ggr3,
           path = "file path",
           width = 1280*1.5 , height = 1280*1.5, dpi = 300, units = "px", limitsize = FALSE, bg = "transparent")
}


#--------Figure 4、Figure 5---------
#Data import
gmvol <- read.csv("file path", header = T, row.names = 1)
gmcor <- read.csv("file path", header = T, row.names = 1)
data <- read.csv("file path", header = T, row.names = 1, na.strings = ".")
data2 <- read.csv("file path", header = T, row.names = 1, na.strings = ".")

#Exclusion & order
order.exclude <- function(x){
    level_order <- c("pcos", "control")
    x$group <- factor(x$group, levels = level_order)
    x <- x[order(row.names(x)), ]
    x <- x[-which(x$exclude==1), ]
}

gmvol <- order.exclude(gmvol)
gmcor <- order.exclude(gmcor)
data <- order.exclude(data)
data2 <- order.exclude(data2)

#Biological features calculation
data$V1_BP_s <- (data$V1_BP1_s + data$V1_BP2_s)/2
data$V1_BP_d <- (data$V1_BP1_d + data$V1_BP2_d)/2
data$V1_BMI_group <- ifelse(data$V1_BMI>=25, 1, 0)
data$V1_FAI <- data$V1_testosterone/data$V1_SHBG * 100 * 3.47
data$V1_HOMAIR <- data$V1_insulin_EIA*data$V1_sugar/405

#Brain regions
tai <- function(x){
    attach(x)
    ifelse(as.character(substitute(x))=="gmvol",
           x1 <- data.frame("Frontal" = L_Sup_Fron_Gy + R_Sup_Fron_Gy + L_Mid_Fron_Gy + R_Mid_Fron_Gy + L_Inf_Fron_Gy + R_Inf_Fron_Gy + L_PrC_Gy + R_PrC_Gy + L_Mid_OrbFron_Gy + R_Mid_OrbFron_Gy + L_Lat_OrbFron_Gy + R_Lat_OrbFron_Gy + L_Gy_Rectus + R_Gy_Rectus,
                            "Parietal" = L_PoC_Gy + R_PoC_Gy + L_Sup_Parie_Gy + R_Sup_Parie_Gy + L_SupraMar_Gy + R_SupraMar_Gy + L_Angular_Gy + R_Angular_Gy + L_PreCuneus + R_PreCuneus,
                            "Occipital" = L_Sup_Occi_Gy + R_Sup_Occi_Gy + L_Mid_Occi_Gy + R_Mid_Occi_Gy + L_Inf_Occi_Gy + R_Inf_Occi_Gy + L_Cuneus + R_Cuneus,
                            "Temporal" = L_Sup_Temp_Gy + R_Sup_Temp_Gy + L_Mid_Temp_Gy + R_Mid_Temp_Gy + L_Inf_Temp_Gy + R_Inf_Temp_Gy + L_ParaHipp_Gy + R_ParaHipp_Gy + L_Lingual_Gy + R_Lingual_Gy + L_Fusiform_Gy + R_Fusiform_Gy,
                            "Insula" = L_Insular_Cortex + R_Insular_Cortex,
                            "Limbic" = L_Cing_Gy + R_Cing_Gy + L_Hipp + R_Hipp,
                            "Caudate" = L_Caudate + R_Caudate,
                            "Putamen" = L_Putamen + R_Putamen,
                            "Cerebellum" = BiLat_Cerebellum,
                            "Brainstem" = BiLat_Brainstem),
           x1 <- data.frame("Frontal" = (L_Cau_Mid_Fron + R_Cau_Mid_Fron + L_Lat_OrbFron + R_Lat_OrbFron + L_Med_OrbFron + R_Med_OrbFron + L_ParaCen + R_ParaCen + L_Pars_Oper + R_Pars_Oper + L_Pars_Orb + R_Pars_Orb + L_Pars_Tri + R_Pars_Tri + L_PreCen + R_PreCen + L_Ros_Mid_Fron + R_Ros_Mid_Fron + L_Sup_Fron + R_Sup_Fron + L_Fron_Pole + R_Fron_Pole)/22,
                            "Parietal" = (L_Inf_Parie + R_Inf_Parie + L_PostCen + R_PostCen + L_PreCuneus + R_PreCuneus + L_Sup_Parie + R_Sup_Parie + L_SupraMar + R_SupraMar)/10,
                            "Occipital" = (L_Cuneus + R_Cuneus + L_Lat_Occi + R_Lat_Occi + L_Lingual + R_Lingual + L_PeriCal + R_PeriCal)/8,
                            "Temporal" = (L_Banks_STS + R_Banks_STS + L_Entorhinal + R_Entorhinal + L_Fusiform + R_Fusiform + L_Inf_Temp_Gy + R_Inf_Temp_Gy + L_Mid_Temp_Gy + R_Mid_Temp_Gy + L_ParaHipp + R_ParaHipp + L_Sup_Temp_Gy + R_Sup_Temp_Gy + L_Temp_Pole + R_Temp_Pole + L_Trans_Temp + R_Trans_Temp)/18,
                            "Cingulate" = (L_Cau_Ant_Cing + R_Cau_Ant_Cing + L_Isthmus_Cing + R_Isthmus_Cing + L_Post_Cing + R_Post_Cing + L_Ros_Ant_Cing + R_Ros_Ant_Cing)/8,
                            "Insula" = (L_Insula + R_Insula)/2))
    rownames(x1) <- rownames(x)
    return(x1)
}
dfvol <- tai(gmvol)
dfcor <- tai(gmcor)

#Data transformation function - without BMI and DHEAS adjustment
corr_list <- function(x, y, method1){
    index.table <- data.frame()
    for(i in 3:ncol(x)){
        index.table[i-2, "brain"] <- as.character(substitute(x))
        index.table[i-2, "feature"] <- str_sub(as.character(substitute(y)[3]))
        index.table[i-2, "subject"] <- colnames(x)[i]
        index.table[i-2, "PCOS (n = 76)"] <- paste0(cor(x[, i][which(x$group=="pcos")], y[which(data$group=="pcos")], use = "complete.obs", method = method1)%>%round(4), ", ",
                                                    cor.test(x[, i][which(x$group=="pcos")], y[which(data$group=="pcos")], use = "complete.obs", method = method1)$p.value%>%round(4))
        index.table[i-2, "Control (n = 68)"] <- paste0(cor(x[, i][which(x$group=="control")], y[which(data$group=="control")], use = "complete.obs", method = method1)%>%round(4), ", ",
                                                       cor.test(x[, i][which(x$group=="control")], y[which(data$group=="control")], use = "complete.obs", method = method1)$p.value%>%round(4))
        
    }
    
    x1 <- gather(index.table, group, corr, -brain, -feature, -subject)
    x2 <- separate(x1, corr, c("corr", "p.value"), ", ")
    x2$corr <- as.numeric(x2$corr)
    x2$p.value <- as.numeric(x2$p.value)
    x2$feature[x2$feature=="age"] <- "V1_age"
    x2$feature[x2$feature=="V1_insulin_EIA"] <- "V1_insulin"
    x2$feature <- str_sub(x2$feature, 4, nchar(x2$feature))
    x2$feature[x2$feature=="BP_s"] <- "SBP"
    x2$feature[x2$feature=="BP_d"] <- "DBP"
    x2$feature[x2$feature=="HOMAIR"] <- "HOMA-IR"
    x2$feature[x2$feature=="cholesterol"] <- "T-cholesterol"
    x2$feature[x2$feature=="TG"] <- "Triglyceride"
    x2$feature[x2$feature=="LDL"] <- "LDL-C"
    x2$feature[x2$feature=="HDL"] <- "HDL-C"
    x2$feature[x2$feature=="DHEA_SO4"] <- "DHEAS"
    
    x2$feature <- factor(x2$feature, levels = c("age", "BMI", "SBP", "DBP", "insulin", "sugar", "HOMA-IR",
                                                "T-cholesterol", "Triglyceride", "LDL-C", "HDL-C", "FSH", "LH", "E2",
                                                "testosterone", "DHEAS", "SHBG", "FAI", "AMH"))
    x2$group <- factor(x2$group, levels = c("PCOS (n = 76)", "Control (n = 68)"))
    x2$stars <- cut(x2$p.value, breaks = c(-Inf, 0.001, 0.01, 0.05, Inf), label = c("***", "**", "*", ""))
    x2$subject <- factor(x2$subject, levels = rev(unique(x2$subject)))
    return(x2)
}

ni_gmvol <- rbind(corr_list(dfvol, data$age, "pearson"), corr_list(dfvol, data$V1_BMI, "pearson"), 
                  corr_list(dfvol, data$V1_BP_s, "pearson"), corr_list(dfvol, data$V1_BP_d, "pearson"),
                  corr_list(dfvol, data$V1_insulin_EIA, "pearson"), corr_list(dfvol, data$V1_sugar, "pearson"), 
                  corr_list(dfvol, data$V1_HOMAIR, "pearson"), corr_list(dfvol, data$V1_cholesterol, "pearson"), 
                  corr_list(dfvol, data$V1_TG, "pearson"), corr_list(dfvol, data$V1_LDL, "pearson"), 
                  corr_list(dfvol, data$V1_HDL, "pearson"), corr_list(dfvol, data$V1_FSH, "pearson"), 
                  corr_list(dfvol, data$V1_LH, "pearson"), corr_list(dfvol, data$V1_E2, "pearson"), 
                  corr_list(dfvol, data$V1_testosterone, "pearson"), corr_list(dfvol, data$V1_DHEA_SO4, "pearson"),
                  corr_list(dfvol, data$V1_SHBG, "pearson"), corr_list(dfvol, data$V1_FAI, "pearson"), 
                  corr_list(dfvol, data$V1_AMH, "pearson"))

ni_gmcor <- rbind(corr_list(dfcor, data$age, "pearson"), corr_list(dfcor, data$V1_BMI, "pearson"), 
                  corr_list(dfcor, data$V1_BP_s, "pearson"), corr_list(dfcor, data$V1_BP_d, "pearson"),
                  corr_list(dfcor, data$V1_insulin_EIA, "pearson"), corr_list(dfcor, data$V1_sugar, "pearson"), 
                  corr_list(dfcor, data$V1_HOMAIR, "pearson"), corr_list(dfcor, data$V1_cholesterol, "pearson"), 
                  corr_list(dfcor, data$V1_TG, "pearson"), corr_list(dfcor, data$V1_LDL, "pearson"), 
                  corr_list(dfcor, data$V1_HDL, "pearson"), corr_list(dfcor, data$V1_FSH, "pearson"), 
                  corr_list(dfcor, data$V1_LH, "pearson"), corr_list(dfcor, data$V1_E2, "pearson"), 
                  corr_list(dfcor, data$V1_testosterone, "pearson"), corr_list(dfcor, data$V1_DHEA_SO4, "pearson"),
                  corr_list(dfcor, data$V1_SHBG, "pearson"), corr_list(dfcor, data$V1_FAI, "pearson"), 
                  corr_list(dfcor, data$V1_AMH, "pearson"))

#Plotting function
pplot <- function(x){
    p <-
        ggplot(data = x, aes(x = feature, y = factor(subject), size = abs(corr), color = corr)) +
        geom_point(show.legend = T) +
        geom_text(aes(label = stars), color = "black", size = 6, vjust = 0.75) + 
        xlab("") +
        ylab("") +
        facet_nested(. ~ group, scales = "free", space = "free") +
        scale_size_continuous(name = "", limits = c(0, 1), breaks = seq(0, 1, by = 0.2)) +
        scale_color_gradient2(name = "correlation\ncoefficient", midpoint = 0, limits = c(-1, 1), breaks = seq(-1, 1, by = 0.2), low = "blue", mid = "white", high = "red") +
        theme_bw() +
        theme(axis.title.y = element_text(family = "sans", face = "bold"),
              axis.text.x = element_text(family = "sans", face = "bold", vjust = 0.4, hjust = 1, angle = 90, size = 12),
              axis.text.y = element_text(family = "sans", face = "bold", size = 12),
              strip.background.x = element_blank(),
              strip.text.x = element_textbox_simple(padding = margin(5, 0, 5, 0), family = "sans", face = "bold", fill = "white", box.color = "black", linewidth = 1.1, size = 14, halign = 0.5, linetype = "solid"),
              strip.text.y = element_text(vjust = 100),
              legend.title = element_text(family = "sans", face = "bold", size = 12),
              legend.text = element_text(family = "sans", size = 10),
              legend.justification = c(0, -0.1),
              plot.margin = unit(c(0, 2, 0, 0), "cm")) +
        guides(size = "none",
               color = guide_legend(title.position = "top", title.hjust = 0.5, override.aes = list(size = 5), reverse = TRUE))
    return(p)
}

#Figures export - gray matter volume
gmvol_u <- pplot(ni_gmvol)
png(filename = "file path",
    width = 1280*1.5, height = 720*1.5, res = 72*2.5) 
print(gmvol_u)
dev.off()

#Figures export - cortical thickness
gmcor_u <- pplot(ni_gmcor)
png(filename = "file path", 
    width = 1280*1.5, height = 720*1.5, res = 72*2.5) 
print(gmcor_u)
dev.off()


##Data transformation function - with BMI and DHEAS adjustment
part <- function(x, y, z, z2, method1){
    index.table <- data.frame()
    yy00 <- data.frame()
    yy10 <- data.frame()
    for(i in 3:ncol(x)){
        index.table[i-2, "brain"] <- as.character(substitute(x))
        index.table[i-2, "feature"] <- str_sub(as.character(substitute(y)[3]))
        index.table[i-2, "subject"] <- colnames(x)[i]
        yy00 <- data.frame(x1 = x[which(x$group=="control"), i],
                           x2 = y[which(data$group=="control")],
                           x3 = z[which(data$group=="control")],
                           x4 = z2[which(data$group=="control")]) %>% na.omit()
        
        yy10 <- data.frame(x1 = x[which(x$group=="pcos"), i],
                           x2 = y[which(data$group=="pcos")],
                           x3 = z[which(data$group=="pcos")],
                           x4 = z2[which(data$group=="pcos")]) %>% na.omit()
        
        index.table[i-2, "PCOS (n = 76)"] <- paste0(pcor.test(yy10$x1, yy10$x2, list(yy10$x3, yy10$x4), method = method1)$estimate %>% round(4), ", ",
                                                    pcor.test(yy10$x1, yy10$x2, list(yy10$x3, yy10$x4), method = method1)$p.value %>% round(4))
        
        index.table[i-2, "Control (n = 68)"] <- paste0(pcor.test(yy00$x1, yy00$x2, list(yy00$x3, yy00$x4), method = method1)$estimate %>% round(4), ", ",
                                                       pcor.test(yy00$x1, yy00$x2, list(yy00$x3, yy00$x4), method = method1)$p.value %>% round(4))
    }
    x1 <- gather(index.table, group, corr, -brain, -feature, -subject)
    x2 <- separate(x1, corr, c("corr", "p.value"), ", ")
    x2$corr <- as.numeric(x2$corr)
    x2$p.value <- as.numeric(x2$p.value)
    x2$feature[x2$feature=="age"] <- "V1_age"
    x2$feature[x2$feature=="V1_insulin_EIA"] <- "V1_insulin"
    x2$feature <- str_sub(x2$feature, 4, nchar(x2$feature))
    x2$feature[x2$feature=="BP_s"] <- "SBP"
    x2$feature[x2$feature=="BP_d"] <- "DBP"
    x2$feature[x2$feature=="HOMAIR"] <- "HOMA-IR"
    x2$feature[x2$feature=="cholesterol"] <- "T-cholesterol"
    x2$feature[x2$feature=="TG"] <- "Triglyceride"
    x2$feature[x2$feature=="LDL"] <- "LDL-C"
    x2$feature[x2$feature=="HDL"] <- "HDL-C"
    x2$feature[x2$feature=="DHEA_SO4"] <- "DHEAS"
    
    x2$feature <- factor(x2$feature, levels = c("age", "BMI", "SBP", "DBP", "insulin", "sugar", "HOMA-IR",
                                                "T-cholesterol", "Triglyceride", "LDL-C", "HDL-C", "FSH", "LH", "E2",
                                                "testosterone", "DHEAS", "SHBG", "FAI", "AMH"))
    x2$group <- factor(x2$group, levels = c("PCOS (n = 76)", "Control (n = 68)"))
    x2$stars <- cut(x2$p.value, breaks = c(-Inf, 0.001, 0.01, 0.05, Inf), label = c("***", "**", "*", ""))
    x2$subject <- factor(x2$subject, levels = rev(unique(x2$subject)))
    return(x2)
}

mu_gmvol <- rbind(part(dfvol, data$age, data$V1_DHEA_SO4, data$V1_BMI, "pearson"),
                  part(dfvol, data$V1_BP_s, data$V1_DHEA_SO4, data$V1_BMI, "pearson"), part(dfvol, data$V1_BP_d, data$V1_DHEA_SO4, data$V1_BMI, "pearson"),
                  part(dfvol, data$V1_insulin_EIA, data$V1_DHEA_SO4, data$V1_BMI, "pearson"), part(dfvol, data$V1_sugar, data$V1_DHEA_SO4, data$V1_BMI, "pearson"), 
                  part(dfvol, data$V1_HOMAIR, data$V1_DHEA_SO4, data$V1_BMI, "pearson"), part(dfvol, data$V1_cholesterol, data$V1_DHEA_SO4, data$V1_BMI, "pearson"), 
                  part(dfvol, data$V1_TG, data$V1_DHEA_SO4, data$V1_BMI, "pearson"), part(dfvol, data$V1_LDL, data$V1_DHEA_SO4, data$V1_BMI, "pearson"), 
                  part(dfvol, data$V1_HDL, data$V1_DHEA_SO4, data$V1_BMI, "pearson"), part(dfvol, data$V1_FSH, data$V1_DHEA_SO4, data$V1_BMI, "pearson"), 
                  part(dfvol, data$V1_LH, data$V1_DHEA_SO4, data$V1_BMI, "pearson"), part(dfvol, data$V1_E2, data$V1_DHEA_SO4, data$V1_BMI, "pearson"), 
                  part(dfvol, data$V1_testosterone, data$V1_DHEA_SO4, data$V1_BMI, "pearson"), 
                  part(dfvol, data$V1_SHBG, data$V1_DHEA_SO4, data$V1_BMI, "pearson"), part(dfvol, data$V1_FAI, data$V1_DHEA_SO4, data$V1_BMI, "pearson"), 
                  part(dfvol, data$V1_AMH, data$V1_DHEA_SO4, data$V1_BMI, "pearson"))

mu_gmcor <- rbind(part(dfcor, data$age, data$V1_DHEA_SO4, data$V1_BMI, "pearson"),
                  part(dfcor, data$V1_BP_s, data$V1_DHEA_SO4, data$V1_BMI, "pearson"), part(dfcor, data$V1_BP_d, data$V1_DHEA_SO4, data$V1_BMI, "pearson"),
                  part(dfcor, data$V1_insulin_EIA, data$V1_DHEA_SO4, data$V1_BMI, "pearson"), part(dfcor, data$V1_sugar, data$V1_DHEA_SO4, data$V1_BMI, "pearson"), 
                  part(dfcor, data$V1_HOMAIR, data$V1_DHEA_SO4, data$V1_BMI, "pearson"), part(dfcor, data$V1_cholesterol, data$V1_DHEA_SO4, data$V1_BMI, "pearson"), 
                  part(dfcor, data$V1_TG, data$V1_DHEA_SO4, data$V1_BMI, "pearson"), part(dfcor, data$V1_LDL, data$V1_DHEA_SO4, data$V1_BMI, "pearson"), 
                  part(dfcor, data$V1_HDL, data$V1_DHEA_SO4, data$V1_BMI, "pearson"), part(dfcor, data$V1_FSH, data$V1_DHEA_SO4, data$V1_BMI, "pearson"), 
                  part(dfcor, data$V1_LH, data$V1_DHEA_SO4, data$V1_BMI, "pearson"), part(dfcor, data$V1_E2, data$V1_DHEA_SO4, data$V1_BMI, "pearson"), 
                  part(dfcor, data$V1_testosterone, data$V1_DHEA_SO4, data$V1_BMI, "pearson"), 
                  part(dfcor, data$V1_SHBG, data$V1_DHEA_SO4, data$V1_BMI, "pearson"), part(dfcor, data$V1_FAI, data$V1_DHEA_SO4, data$V1_BMI, "pearson"), 
                  part(dfcor, data$V1_AMH, data$V1_DHEA_SO4, data$V1_BMI, "pearson"))

gmvol_q <- pplot(mu_gmvol)
gmcor_q <- pplot(mu_gmcor)

#Figures export - gray matter volume
png(filename = "file path",
    width = 1280*1.5, height = 360*3, res = 72*2.5) 
print(gmvol_q)
dev.off()

#Figures export - cortical thickness
png(filename = "file path",
    width = 1280*1.5, height = 360*3, res = 72*2.5) 
print(gmcor_q)
dev.off()


#--------Supplementary Figure 1---------
#Data import
data <- read.csv("file path", header = T, row.names = 1, na.strings = ".")

#Exclusion & order
order.exclude <- function(x){
    level_order <- c("pcos", "control")
    x$group <- factor(x$group, levels = level_order)
    x <- x[order(row.names(x)), ]
    x <- x[-which(x$exclude==1), ]
}

data <- order.exclude(data)

#Select the biological features of interest
da <- data[, c("group", "age", "V1_DHEA_SO4")]

#Data separation and combination function
fo <- function(x, y){
    dot <- cbind(data[, c("V1_DHEA_SO4", "group")], data2[, x], y)
    colnames(dot)[which(colnames(dot)=="data2[, x]")] <- x
    return(dot)}

#Plotting - age vs DHEAS
plot <-
    ggplot(data = da, aes(x = age, y = V1_DHEA_SO4, color = group, fill = group)) + 
    geom_point(size = 2, show.legend = F, alpha = 0.5) +
    geom_smooth(aes(age, V1_DHEA_SO4), method = "lm", se = T, linewidth = 1.5, show.legend = F) +
    stat_cor(aes(colour = factor(group), label  = paste(sub("R", expression("r "), after_stat(r.label)), after_stat(p.label), sep = "~`,`~")), method = "pearson",
             label.x.npc = 0.5, 
             label.y.npc = 1, hjust = 0, size = 5,
             r.accuracy = 0.0001, p.accuracy = 0.001, show.legend = F) +
    annotate(geom = "text", 
             label = ifelse(summary(lm(da[, "V1_DHEA_SO4"] ~ da[, "age"] * da[, "group"]))$coefficients[4, "Pr(>|t|)"] < 0.001,
                            "Interaction term p value < 0.001 ",
                            paste0("Interaction term p value = ", round(summary(lm(da[, "V1_DHEA_SO4"] ~ da[, "age"] * da[, "group"]))$coefficients[4, "Pr(>|t|)"], 3))),
             x = Inf, y = -Inf, hjust = 1.05, vjust = -1, size = 5, family = "sans", fontface = "italic") + 
    
    labs(x = "Age (year)", y = "DHEAS (μmol/L)", title = "") +
    scale_color_manual(values = c("PCOS" = "#E41A1C",
                                  "Control" = "blue")) +
    scale_fill_manual(values = c("PCOS" = "#E41A1C",
                                 "Control" = "blue")) +
    theme_bw() +
    theme(plot.title = element_text(family = "sans", face = "bold", size = 16, hjust = 0.5),
          axis.title.x = element_text(family = "sans", face = "bold", size = 14),
          axis.title.y = element_text(family = "sans", face = "bold", size = 14),
          axis.line.x = element_line(linetype = 1,color="black", size = 2),
          axis.line.y = element_line(linetype = 1,color="black", size = 2))

#Figures export
ggsave(filename = "file name",
       plot = plot,
       path = "file path",
       width = 1280*0.5 , height = 1280*0.5, dpi = 300, units = "px", limitsize = FALSE, bg = "transparent")

#Plotting function - DHEAS vs gray matter volume
fou1 <- function(x, y, sub, legend, title){
    dot <- cbind(data[, c("V1_DHEA_SO4", "group")], data2[, 3:7], x)
    dot$group <- case_when(dot$group=="control" ~ "Control",
                           dot$group=="pcos" ~ "PCOS")
    dot$group <- factor(dot$group, levels = c("Control", "PCOS"))
    
    plot <-
        ggplot(data = dot, aes(x = V1_DHEA_SO4, y = dot[, y])) + 
        geom_point(aes(colour = factor(dot[, sub])), size = 3, alpha = 0.5, show.legend = legend) +
        geom_smooth(aes(V1_DHEA_SO4, dot[, y], colour = factor(dot[, sub]), fill = factor(dot[, sub])), method = "lm", se = T, linewidth = 2, alpha = 0.2, show.legend = F) +
        stat_cor(aes(colour = factor(dot[, sub]), label  = paste(sub("R", expression("r "), after_stat(r.label)), after_stat(p.label), sep = "~`,`~")), method = "pearson",
                 label.x.npc = 0.5, 
                 label.y.npc = 1, hjust = 0, size = 5,
                 r.accuracy = 0.0001, p.accuracy = 0.001, show.legend = F) +
        annotate(geom = "text", 
                 label = ifelse(summary(lm(dot[, y] ~ dot$V1_DHEA_SO4 * dot[, sub]))$coefficients[4, "Pr(>|t|)"] < 0.001,
                                "Interaction term p value < 0.001 ",
                                paste0("Interaction term p value = ", round(summary(lm(dot[, y] ~ dot$V1_DHEA_SO4 * dot[, sub]))$coefficients[4, "Pr(>|t|)"], 3))),
                 x = Inf, y = -Inf, hjust = 1.05, vjust = -1, size = 5, family = "sans", fontface = "italic") + 
        labs(x = "DHEAS (μmol/L)", y = bquote(bold(.(y) ~ (cm^3))), title = title) +
        scale_color_manual(values = c("PCOS" = "#E41A1C",
                                      "Control" = "blue")) +
        scale_fill_manual(values = c("PCOS" = "#E41A1C",
                                     "Control" = "blue")) +
        theme_bw() +
        theme(plot.title = element_text(family = "sans", face = "bold", size = 16, hjust = 0.5),
              axis.title.x = element_text(family = "sans", face = "bold", size = 14),
              axis.title.y = element_text(family = "sans", face = "bold", size = 14),
              axis.text.x = element_text(family = "sans", size = 12),
              axis.text.y = element_text(family = "sans", size = 12),
              panel.border = element_blank(),
              legend.title = element_blank(),
              legend.text = element_text(family = "sans", face = "bold", size = 14))
    return(plot)
}

#Figures export
ff <- fo("Global Gray Matter Volume", dfvol[, c(3:12)])
for(i in 3:ncol(ff)){
    ggr <- 
        fou1(x = dfvol[, c(3:12)], y = colnames(ff)[i], sub = "group", legend = T, title = "")
    ggsave(filename = "file name",
           plot = ggr,
           path = "file path",
           width = 1280*1.5 , height = 1280*1.5, dpi = 300, units = "px", limitsize = FALSE, bg = "transparent")
}


#--------Supplementary Figure 4---------
#Data import
gmvol <- read.csv("file path", header = T, row.names = 1)
gmcor <- read.csv("file path", header = T, row.names = 1)
data <- read.csv("file path", header = T, row.names = 1, na.strings = ".")
data2 <- read.csv("file path", header = T, row.names = 1, na.strings = ".")

#Exclusion & order
order.exclude <- function(x){
    level_order <- c("pcos", "control")
    x$group <- factor(x$group, levels = level_order)
    x <- x[order(row.names(x)), ]
    x <- x[-which(x$exclude==1), ]
}

gmvol <- order.exclude(gmvol)
gmcor <- order.exclude(gmcor)
data <- order.exclude(data)
data2 <- order.exclude(data2)

#Biological features calculation
data$V1_BP_s <- (data$V1_BP1_s + data$V1_BP2_s)/2
data$V1_BP_d <- (data$V1_BP1_d + data$V1_BP2_d)/2
data$V1_BMI_group <- ifelse(data$V1_BMI>=25, 1, 0)
data$V1_FAI <- data$V1_testosterone/data$V1_SHBG * 100 * 3.47
data$IR <- data$V1_insulin_EIA*data$V1_sugar/405
data$WH_ratio <- data$V1_waist/data$V1_hip

#Cortical thickness unit conversion
gmcor[, 3:ncol(gmcor)] <- gmcor[, 3:ncol(gmcor)]*1000
data2$Avg_Thickness <- data2$Avg_Thickness*1000

#Brain regions
tai <- function(x){
    attach(x)
    ifelse(as.character(substitute(x))=="gmvol",
           x1 <- data.frame("Frontal" = L_Sup_Fron_Gy + R_Sup_Fron_Gy + L_Mid_Fron_Gy + R_Mid_Fron_Gy + L_Inf_Fron_Gy + R_Inf_Fron_Gy + L_PrC_Gy + R_PrC_Gy + L_Mid_OrbFron_Gy + R_Mid_OrbFron_Gy + L_Lat_OrbFron_Gy + R_Lat_OrbFron_Gy + L_Gy_Rectus + R_Gy_Rectus,
                            "Parietal" = L_PoC_Gy + R_PoC_Gy + L_Sup_Parie_Gy + R_Sup_Parie_Gy + L_SupraMar_Gy + R_SupraMar_Gy + L_Angular_Gy + R_Angular_Gy + L_PreCuneus + R_PreCuneus,
                            "Occipital" = L_Sup_Occi_Gy + R_Sup_Occi_Gy + L_Mid_Occi_Gy + R_Mid_Occi_Gy + L_Inf_Occi_Gy + R_Inf_Occi_Gy + L_Cuneus + R_Cuneus,
                            "Temporal" = L_Sup_Temp_Gy + R_Sup_Temp_Gy + L_Mid_Temp_Gy + R_Mid_Temp_Gy + L_Inf_Temp_Gy + R_Inf_Temp_Gy + L_ParaHipp_Gy + R_ParaHipp_Gy + L_Lingual_Gy + R_Lingual_Gy + L_Fusiform_Gy + R_Fusiform_Gy,
                            "Insula" = L_Insular_Cortex + R_Insular_Cortex,
                            "Limbic" = L_Cing_Gy + R_Cing_Gy + L_Hipp + R_Hipp,
                            "Caudate" = L_Caudate + R_Caudate,
                            "Putamen" = L_Putamen + R_Putamen,
                            "Cerebellum" = BiLat_Cerebellum,
                            "Brainstem" = BiLat_Brainstem),
           x1 <- data.frame("Frontal" = (L_Cau_Mid_Fron + R_Cau_Mid_Fron + L_Lat_OrbFron + R_Lat_OrbFron + L_Med_OrbFron + R_Med_OrbFron + L_ParaCen + R_ParaCen + L_Pars_Oper + R_Pars_Oper + L_Pars_Orb + R_Pars_Orb + L_Pars_Tri + R_Pars_Tri + L_PreCen + R_PreCen + L_Ros_Mid_Fron + R_Ros_Mid_Fron + L_Sup_Fron + R_Sup_Fron + L_Fron_Pole + R_Fron_Pole)/22,
                            "Parietal" = (L_Inf_Parie + R_Inf_Parie + L_PostCen + R_PostCen + L_PreCuneus + R_PreCuneus + L_Sup_Parie + R_Sup_Parie + L_SupraMar + R_SupraMar)/10,
                            "Occipital" = (L_Cuneus + R_Cuneus + L_Lat_Occi + R_Lat_Occi + L_Lingual + R_Lingual + L_PeriCal + R_PeriCal)/8,
                            "Temporal" = (L_Banks_STS + R_Banks_STS + L_Entorhinal + R_Entorhinal + L_Fusiform + R_Fusiform + L_Inf_Temp_Gy + R_Inf_Temp_Gy + L_Mid_Temp_Gy + R_Mid_Temp_Gy + L_ParaHipp + R_ParaHipp + L_Sup_Temp_Gy + R_Sup_Temp_Gy + L_Temp_Pole + R_Temp_Pole + L_Trans_Temp + R_Trans_Temp)/18,
                            "Cingulate" = (L_Cau_Ant_Cing + R_Cau_Ant_Cing + L_Isthmus_Cing + R_Isthmus_Cing + L_Post_Cing + R_Post_Cing + L_Ros_Ant_Cing + R_Ros_Ant_Cing)/8,
                            "Insula" = (L_Insula + R_Insula)/2))
    rownames(x1) <- rownames(x)
    return(x1)
}
dfvol <- tai(gmvol)
dfcor <- tai(gmcor)
dfvol <- cbind(data2$Global_GM_Vol, dfvol)
dfcor <- cbind(data2$Avg_Thickness, dfcor)
data_vol <- cbind(data, data2[, 3:ncol(data2)], dfvol)
data_cor <- cbind(data, data2[, 3:ncol(data2)], dfcor)

#Age subgroup
age1 <- paste0(sprintf("%0.1f", floor(quantile(data_vol$age)[1]*10)/10), "-", sprintf("%0.1f", floor(quantile(data_vol$age)[2]*10)/10))
age2 <- paste0(sprintf("%0.1f", ceiling(quantile(data_vol$age)[2]*10)/10), "-", sprintf("%0.1f", floor(quantile(data_vol$age)[3]*10)/10))
age3 <- paste0(sprintf("%0.1f", ceiling(quantile(data_vol$age)[3]*10)/10), "-", sprintf("%0.1f", floor(quantile(data_vol$age)[4]*10)/10))
age4 <- paste0(sprintf("%0.1f", ceiling(quantile(data_vol$age)[4]*10)/10), "-", sprintf("%0.1f", ceiling(quantile(data_vol$age)[5]*10)/10))

for(i in 1:nrow(data_vol)){
    if(data_vol$age[i]<quantile(data_vol$age)[2]){
        data_vol$age_group[i] <- age1
    }else if(data_vol$age[i]<quantile(data_vol$age)[3]){
        data_vol$age_group[i] <- age2
    }else if(data_vol$age[i]<quantile(data_vol$age)[4]){
        data_vol$age_group[i] <- age3
    }else{
        data_vol$age_group[i] <- age4
    }
}

#Plotting
revise1 <-
    ggplot(data = data_vol, aes(x = age_group, y = Global_GM_Vol)) +
    geom_boxplot(aes(colour = group)) +
    labs(x = "Age (year)", y = expression(bold(paste("Global Gray Matter Volume (", cm^3, ")"))), title = "") +
    stat_compare_means(aes(group = group), label = "p.format", label.y = c(740, 770, 770, 710), size = 6, method = "wilcox.test") +
    scale_color_manual(values = c("PCOS" = "#E41A1C",
                                  "Control" = "blue")) +
    theme_bw() +
    theme(axis.title.x = element_text(family = "sans", face = "bold", size = 14),
          axis.title.y = element_text(family = "sans", face = "bold", size = 14),
          axis.text.x = element_text(family = "sans", size = 14),
          axis.text.y = element_text(family = "sans", size = 12),
          panel.border = element_blank(),
          legend.title = element_blank(),
          legend.text = element_text(family = "sans", size = 12))

#Figures export
ggsave(filename = "file name",
       plot = revise1,
       path = "file path",
       width = 1280*10/4 , height = 720*10/4, dpi = 300, units = "px", limitsize = FALSE, bg = "transparent")
